# Supplementary material for: Preclinical Evaluation of Chicken Egg Yolk Antibody (IgY) Anti-RBD Spike SARS-CoV-2—A Candidate for Passive Immunization against COVID-19
Source: Vaccines (Basel). 2022 Jan 17;10(1):128. doi: 10.3390/vaccines10010128 (PMC8778912; doi:10.3390/vaccines10010128)
Supplement: Supplementary file 1 [file vaccines-10-00128-s001.zip]

Archive with 1 entries (1 files):
- vaccines-1501129-supplementary.pdf
